# Supplementary material for: Population Pharmacokinetic and Pharmacodynamic Study of Palbociclib in Children and Young Adults with Recurrent, Progressive, or Refractory Brain Tumors
Source: Pharmaceutics. 2024 Nov 28;16(12):1528. doi: 10.3390/pharmaceutics16121528 (PMC11676693; doi:10.3390/pharmaceutics16121528)
Supplement: Supplementary file 1 [file pharmaceutics-16-01528-s001.zip]

Archive with 1 entries (1 files):
- pharmaceutics-3300843-supplementary.pdf
